# Supplementary material for: The CRISPR-Cas system in Lactiplantibacillus plantarum strains: identification and characterization using a genome mining approach
Source: Front Microbiol. 2024 Nov 29;15:1394756. doi: 10.3389/fmicb.2024.1394756 (PMC11638214; doi:10.3389/fmicb.2024.1394756)
Supplement: Supplementary file 1 [file Data_Sheet_1.xlsx]

## Sheet: Sheet1
strains
NZ_AP018405.1
NZ_AVAQ01000001.1
NZ_CAADEV010000090.1
NZ_CAADEV010000090.1
NZ_CAADEV010000090.1
NZ_CAADEV010000090.1
NZ_CP015308.1
NZ_CP015807.1
NZ_CP015605.1
NZ_CP015857.1
NZ_CP015966.1
NZ_CP016270.1
NZ_CP019722.1
NZ_CP020093.1
NZ_CP024058.1
NZ_CP025690.1
NZ_CP028241.1
NZ_CP028334.1
NZ_CP029349.1
NZ_CP031127.1
NZ_CP031140.1
NZ_CP031318.1
NZ_CP031771.1
NZ_CP032466.1
NZ_CP032648.1
NZ_CP033616.1
NZ_CP034694.1
NZ_CP058675.1
NZ_CP058967.1
NZ_CP058302.1
NZ_CP076824.1
NZ_FMBS01000691.1
NZ_FMBX01000691.1
NZ_JAERKL010000100.1
NZ_JAERKM010000010.1
NZ_JAFJYF010000001.1
NZ_JAFJYE010000001.1
NZ_JAGXCA010000001.1
NZ_JAGYGQ010000001.1
NZ_JAGYGR010000001.1
NZ_JAHBMN010000001.1
NZ_JAHNZS010000001.1
NZ_JAHWFL010000001.1
NZ_JAIEUN010000001.1
NZ_JAIFOM010000100.1
NZ_JAIFOO010000100.1
NZ_JAINTZ010000001.1
NZ_JAIRBU010000100.1
NZ_JAIRBX010000100.1
NZ_JAIRBZ010000100.1
NZ_JAJCUO010000001.1
NZ_JAJCUP010000001.1
NZ_JAJCUQ010000001.1
NZ_JAJCUR010000001.1
NZ_JAJCUS010000001.1
NZ_JAJCUT010000001.1
NZ_JAJCUU010000001.1
NZ_JAJCUV010000001.1
NZ_JAJCUW010000001.1
NZ_JAJCUX010000001.1
NZ_JAJCUY010000001.1
NZ_JAJCUZ010000001.1
NZ_JAJCVA010000001.1
NZ_JAJCVB010000001.1
NZ_JHWA01000001.1
NZ_LEBG01000004.1
NZ_LEBH01000010.1
NZ_LUHN01000001.1
NZ_LUHB01000001.1
NZ_LUWN01000018.1
NZ_LUWD01000018.1
NZ_LUWY01000025.1
NZ_MCOL01000001.1
NZ_MJHE01000001.1
NZ_MKDU01000001.1
NZ_MKDX01000001.1
NZ_MKDG01000001.1
NZ_MKEG01000001.1
NZ_MKEH01000001.1
NZ_NIGH01000001.1
NZ_NIGV01000001.1
NZ_NNSU01000001.1
NZ_NNSS01000001.1
NZ_OKQP01000134.1
NZ_OKQT01000132.1
NZ_OKQV01000173.1
NZ_OMOO01000152.1
NZ_OMOP01000161.1
NZ_PEKI01000010.1
NZ_PYBS01000010.1
NZ_PZPN01000001.1
NZ_QAHE01000010.1
NZ_QAHF01000052.1
NZ_QAHG01000010.1
NZ_QAHH01000010.1
NZ_QAZO01000010.1
NZ_QAZP01000010.1
NZ_RZJQ01000010.1
NZ_SDIE01000010.1
NZ_SMZG01000028.1
NZ_VRKR01000001.1
NZ_VRKS01000001.1
NZ_VRKU01000001.1
NZ_VRKK01000001.1
NZ_VRKT01000001.1
NZ_WQOE01000084.1
NZ_WWCZ01000100.1
NZ_WWDA01000100.1
NZ_AVAQ01000001.1
NZ_JACTGX010000001.1
NZ_JAHHDW010000001.1
NZ_LEAZ01000004.1
NZ_LEBA01000004.1
NZ_LEBB01000004.1
NZ_LEBC01000004.1
NZ_LEBD01000004.1
NZ_LMVD01000083.1
NZ_LUHN01000001.1
NZ_LUWB01000030.1
NZ_MJHI01000001.1
NZ_MKDA01000001.1
